# Supplementary material for: A cost-effective breast cancer screening strategy for Urban China: Findings from a Shenzhen-based modeling study
Source: PLoS One. 2026 Mar 12;21(3):e0344253. doi: 10.1371/journal.pone.0344253 (PMC12981465; doi:10.1371/journal.pone.0344253)
Supplement: S1 Table — (XLSX) [file pone.0344253.s001.xlsx]

## Sheet: undominated Strategy
Category	Dominance	Strategy	Cost	Incr Cost	Eff	Incr Eff	ICUR
Excluding dominated	undominated	No screening	5592.34		24.1869
Excluding dominated	undominated	(CBE+BUS)+MAM/3year/45_65	7992.76	2400.42	24.212	0.0251235	95544.7
Excluding dominated	undominated	(CBE+BUS)+MAM/2year/35_65	9558.45	1565.69	24.2151	0.00302187	518121
Excluding dominated	undominated	(CBE+BUS)+MAM/1year/40_65	12156.3	2597.87	24.2191	0.00400132	649252
Excluding dominated	undominated	(CBE+BUS)+MAM/1year/35_65	13354.3	1198.01	24.2207	0.00165508	723837
Excluding dominated	undominated	(CBE+BUS)+MAM/1year/35_69	14393.2	1038.85	24.2216	0.000840156	1.23649e+06
Excluding dominated	undominated	(CBE+BUS)+MAM/1year/35_74	16721.1	2327.91	24.2223	0.000724161	3.21463e+06

## Sheet: all Strategy
Category	Dominance	Strategy	Cost	Incr Cost	Eff	Incr Eff	ICUR
Excluding dominated	undominated	No screening	5592.34		24.1869
Excluding dominated	undominated	(CBE+BUS)+MAM/3year/45_64	7992.76	2400.42	24.212	0.0251235	95544.7
Excluding dominated	undominated	(CBE+BUS)+MAM/2year/35_64	9558.45	1565.69	24.2151	0.00302187	518121
Excluding dominated	undominated	(CBE+BUS)+MAM/1year/40_64	12156.3	2597.87	24.2191	0.00400132	649252
Excluding dominated	undominated	(CBE+BUS)+MAM/1year/35_64	13354.3	1198.01	24.2207	0.00165508	723837
Excluding dominated	undominated	(CBE+BUS)+MAM/1year/35_69	14393.2	1038.85	24.2216	0.000840156	1.23649e+06
Excluding dominated	undominated	(CBE+BUS)+MAM/1year/35_74	16721.1	2327.91	24.2223	0.000724161	3.21463e+06
All	undominated	No screening	5592.34		24.1869
All	undominated	(CBE+BUS)+MAM/3year/45_64	7992.76	2400.42	24.212	0.0251235	95544.7
All	ext. dominated	(CBE+BUS)+MAM/3year/45_69	8405.34	412.581	24.2124	0.000321579	1.28298e+06
All	ext. dominated	(CBE+BUS)+MAM/3year/40_64	8462.07	56.7274	24.2128	0.000458709	123667
All	abs. dominated	(CBE+BUS)+MAM/3year/45_74	8595.4	133.338	24.2125	-0.000359397	-371004
All	ext. dominated	(CBE+BUS)+MAM/3year/40_69	8670.09	208.02	24.213	0.000167437	1.24237e+06
All	ext. dominated	(CBE+BUS)+MAM/2year/45_64	8681.59	11.5075	24.2132	0.000203932	56428.2
All	abs. dominated	(CBE+BUS)+MAM/3year/35_64	8718.59	36.9928	24.2132	-1.2253e-05	-3.01909e+06
All	ext. dominated	(CBE+BUS)+MAM/3year/40_74	9053.61	372.016	24.2132	8.46987e-06	4.39222e+07
All	ext. dominated	(CBE+BUS)+MAM/3year/35_69	9136.83	83.2231	24.2135	0.000330417	251873
All	ext. dominated	(CBE+BUS)+MAM/2year/45_69	9304.65	167.818	24.2137	0.000165798	1.01218e+06
All	ext. dominated	(CBE+BUS)+MAM/2year/40_64	9385.74	81.0888	24.2144	0.000689872	117542
All	undominated	(CBE+BUS)+MAM/2year/35_64	9558.45	1565.69	24.2151	0.00302187	518121
All	abs. dominated	(CBE+BUS)+MAM/2year/45_74	9684.24	125.79	24.2139	-0.00116663	-107824
All	abs. dominated	(CBE+BUS)+MAM/2year/40_69	9801.53	243.076	24.2147	-0.000340187	-714537
All	abs. dominated	(CBE+BUS)+MAM/2year/40_74	10369.9	811.483	24.215	-4.15655e-05	-1.9523e+07
All	ext. dominated	(CBE+BUS)+MAM/2year/35_69	10500.6	942.191	24.2156	0.000504685	1.86689e+06
All	ext. dominated	(CBE+BUS)+MAM/2year/35_74	10880.2	379.592	24.2158	0.000198901	1.90845e+06
All	abs. dominated	(CBE+BUS)+MAM/3year/35_74	10891.2	10.9152	24.2139	-0.00182247	-5989.25
All	ext. dominated	(CBE+BUS)+MAM/1year/45_64	10963.3	83.0997	24.2169	0.00110169	75429.6
All	ext. dominated	(CBE+BUS)+MAM/1year/45_69	12002.2	1038.85	24.2177	0.000840156	1.23649e+06
All	undominated	(CBE+BUS)+MAM/1year/40_64	12156.3	2597.87	24.2191	0.00400132	649252
All	ext. dominated	(CBE+BUS)+MAM/1year/40_69	13195.2	1038.85	24.2199	0.000840156	1.23649e+06
All	undominated	(CBE+BUS)+MAM/1year/35_64	13354.3	1198.01	24.2207	0.00165508	723837
All	abs. dominated	(CBE+BUS)+MAM/1year/40_74	14143.2	788.836	24.2204	-0.000317403	-2.48529e+06
All	abs. dominated	(CBE+BUS)+MAM/1year/45_74	14330.1	975.76	24.2184	-0.00228682	-426689
All	undominated	(CBE+BUS)+MAM/1year/35_69	14393.2	1038.85	24.2216	0.000840156	1.23649e+06
All	undominated	(CBE+BUS)+MAM/1year/35_74	16721.1	2327.91	24.2223	0.000724161	3.21463e+06

## Sheet: 2year_35_65 VS no screening
Strategy	Cost	Incr Cost	Eff	Incr Eff	ICUR
No screening	5592.34		24.1869
(CBE+BUS)+MAM/2year/35_65	9558.45	1565.69	24.2151	0.00302187	140915
