# Supplementary material for: A cost-effective breast cancer screening strategy for Urban China: Findings from a Shenzhen-based modeling study
Source: PLoS One. 2026 Mar 12;21(3):e0344253. doi: 10.1371/journal.pone.0344253 (PMC12981465; doi:10.1371/journal.pone.0344253)
Supplement: S2 Table — (XLSX) [file pone.0344253.s002.xlsx]

## Sheet: Sheet1
Note: This table presents the parameter settings of 27 hypothetical screening strategies for Markov modeling. All ages represent screening strategy eligibility criteria, not individual patient data.
Details of the 27 Breast Cancer Screening Strategies Evaluated in the Markov Model
Screening Method	Screening_Eligibility_Start_Age	Screening_Eligibility_End_Age	Screening Frequency
No screening	-	-	-
(CBE + BUS) + MAM / 3 year / 45 - 64	45	64	Triennial
(CBE + BUS) + MAM / 3 year / 45 - 69	45	69	Triennial
(CBE + BUS) + MAM / 3 year / 40 - 64	40	64	Triennial
(CBE + BUS) + MAM / 3 year / 45 - 74	45	74	Triennial
(CBE + BUS) + MAM / 3 year / 40 - 69	40	69	Triennial
(CBE + BUS) + MAM / 2 year / 45 - 64	45	64	Biennial
(CBE + BUS) + MAM / 3 year / 35 - 64	35	64	Triennial
(CBE + BUS) + MAM / 3 year / 40 - 74	40	74	Triennial
(CBE + BUS) + MAM / 3 year / 35 - 69	35	69	Triennial
(CBE + BUS) + MAM / 2 year / 45 - 69	45	69	Biennial
(CBE + BUS) + MAM / 2 year / 40 - 64	40	64	Biennial
(CBE + BUS) + MAM / 2 year / 35 - 64	35	64	Biennial
(CBE + BUS) + MAM / 2 year / 45 - 74	45	74	Biennial
(CBE + BUS) + MAM / 2 year / 40 - 69	40	69	Biennial
(CBE + BUS) + MAM / 2 year / 40 - 74	40	74	Biennial
(CBE + BUS) + MAM / 2 year / 35 - 69	35	69	Biennial
(CBE + BUS) + MAM / 2 year / 35 - 74	35	74	Biennial
(CBE + BUS) + MAM / 3 year / 35 - 74	35	74	Triennial
(CBE + BUS) + MAM / 1 year / 45 - 64	45	64	Annual
(CBE + BUS) + MAM / 1 year / 45 - 69	45	69	Annual
(CBE + BUS) + MAM / 1 year / 40 - 64	40	64	Annual
(CBE + BUS) + MAM / 1 year / 40 - 69	40	69	Annual
(CBE + BUS) + MAM / 1 year / 35 - 64	35	64	Annual
(CBE + BUS) + MAM / 1 year / 40 - 74	40	74	Annual
(CBE + BUS) + MAM / 1 year / 45 - 74	45	74	Annual
(CBE + BUS) + MAM / 1 year / 35 - 69	35	69	Annual
(CBE + BUS) + MAM / 1 year / 35 - 74	35	74	Annual
Explanation of Screening Strategies
Screening Method: The screening method includes Clinical Breast Examination (CBE) and Breast Ultrasound (BUS), followed by Mammography (MAM) if necessary.
Screening_Eligibility_Start_Age: The starting age for screening varies among the strategies, with options at 35, 40, and 45 years old. The choice of starting age takes into account the age distribution of breast cancer incidence and the balance between early detection and cost-effectiveness.
Screening_Eligibility_End_Age: The ending age for screening also differs, with options at 64, 69, and 74 years old. The selection of ending age considers factors such as the incidence of breast cancer, life expectancy, and screening costs.
Screening Frequency: The frequency of screening is another variable, with options for annual, biennial, and triennial screening.
