# Supplementary material for: A cost-effective breast cancer screening strategy for Urban China: Findings from a Shenzhen-based modeling study
Source: PLoS One. 2026 Mar 12;21(3):e0344253. doi: 10.1371/journal.pone.0344253 (PMC12981465; doi:10.1371/journal.pone.0344253)
Supplement: S3 Table — (XLSX) [file pone.0344253.s003.xlsx]

## Sheet: Supplementary Table3
Supplementary Table3: Distribution parameters for cost of screening program in probabilistic sensitivity analysis
Screening cost	Cost Parameters (CNY)	Distribution	Parameter	Source
CBE	33	Gamma	α=100.0000;λ=3.030303	Shenzhen Municipal Health Commission, Breast Cancer Screening Program (2021–2023)
MAM	249.33	Gamma	α=100.0000;λ=0.401075
US	120	Gamma	α=100.0000;λ=0.833333
Histopathological Diagnosis	184	Gamma	α=100.0000;λ=0.543478
