# Supplementary material for: A cost-effective breast cancer screening strategy for Urban China: Findings from a Shenzhen-based modeling study
Source: PLoS One. 2026 Mar 12;21(3):e0344253. doi: 10.1371/journal.pone.0344253 (PMC12981465; doi:10.1371/journal.pone.0344253)
Supplement: S4 Table — (XLSX) [file pone.0344253.s004.xlsx]

## Sheet: Supplementary Table4
Supplementary Table4: Distribution parameters for medical costs in probabilistic sensitivity analysis
TNM staging	Screening	No screening	Outpatient expenses	Direct non-medical costs	Distribution	Screening_GammaParam	No screening_GammaParam	Outpatient expenses_GammaParam	Direct non-medical costs_GammaParam
DCIS	11432(7089-13186)	13129(5742-19196)	2710(739-6160)	18108(3942-34626)	Gamma	α=54.0237;λ=0.004726	α=14.6330;λ=0.001115	α=3.8402;λ=0.001417	α=5.3517;λ=0.000296
Stage I	13545(12758-15751)	18103(13730-23692)	4466(2242-29262)	12587(2562-26248)	Gamma	α=314.7145;λ=0.023235	α=50.7435;λ=0.002803	α=0.4198;λ=0.000094	α=4.3394;λ=0.000345
StagⅡ	13104(11499-14992)	19798(14785-27026)	5113(1249-23595)	8497(2464-26140)	Gamma	α=216.2633;λ=0.016504	α=40.1958;λ=0.002030	α=0.8045;λ=0.000157	α=1.9792;λ=0.000233
StagⅢ	14397(12774-16019)	21138(16485-26791)	3696(961-44356)	6637(492-26090)	Gamma	α=302.4731;λ=0.021009	α=64.6427;λ=0.003058	α=0.1115;λ=0.000030	α=1.0330;λ=0.000156
StagⅣ	13292(8990-17593)	29174(15092-37069)	4928(1971-55445)	11491(3696-15637)	Gamma	α=36.6820;λ=0.002760	α=27.0787;λ=0.000928	α=0.1305;λ=0.000026	α=14.2300;λ=0.001238
