# Supplementary material for: A cost-effective breast cancer screening strategy for Urban China: Findings from a Shenzhen-based modeling study
Source: PLoS One. 2026 Mar 12;21(3):e0344253. doi: 10.1371/journal.pone.0344253 (PMC12981465; doi:10.1371/journal.pone.0344253)
Supplement: S5 Table — (XLSX) [file pone.0344253.s005.xlsx]

## Sheet: Supplementary Table5
Supplementary Table5: Distribution parameters for health utility value in probabilistic sensitivity analysis
Staging	Value	Ref	Distribution	MeanLog(μ)	StdDevLog(σ)
Health	1	[21]	Log-normal	0	0.048473
DCIS	0.95		Log-normal	-0.051293	0.093054
Stage I	0.9		Log-normal	-0.105361	0.093054
StageⅡ	0.8		Log-normal	-0.223144	0.093054
Stage III	0.7		Log-normal	-0.356675	0.136412
Stage IV	0.3		Log-normal	-1.20397	0.353858
Note：
MeanLog (μ): Natural logarithm of the median utility value. The median on the original scale is exp(μ).
StdDevLog (σ): Standard deviation in log-space, controlling the uncertainty.
