# Supplementary material for: A cost-effective breast cancer screening strategy for Urban China: Findings from a Shenzhen-based modeling study
Source: PLoS One. 2026 Mar 12;21(3):e0344253. doi: 10.1371/journal.pone.0344253 (PMC12981465; doi:10.1371/journal.pone.0344253)
Supplement: S6 Table — (XLSX) [file pone.0344253.s006.xlsx]

## Sheet: Supplementary Table6
Supplementary Table6: Distribution parameters for sensitivity and specificity in probabilistic sensitivity analysis.
Screening strategy	Sensitivity	Specificity	Ref	Distribution	Sensitivity_BetaParam	Specificity_BetaParam
(CBE+BUS)+MAM	0.851(0.758-0.944)	0.967(0.963-0.971)	[30]	Beta	a=47.077;b=8.243	a=7408.024;b=252.807
